# Supplementary material for: Urinary iodine concentration (UIC) could be a promising biomarker for predicting goiter among school-age children: A systematic review and meta-analysis
Source: PLoS One. 2017 Mar 22;12(3):e0174095. doi: 10.1371/journal.pone.0174095 (PMC5362073; doi:10.1371/journal.pone.0174095)
Supplement: S2 Table — (XLS) [file pone.0174095.s002.xls]

## Sheet: Sheet1
	selection											comparability		exposure
Study(Year)	1）a*	1）b	1)c	2）a*	2)b	2)c	3）a*	3）b	3）c	4）a*	4)b	1）a*	1）b*	1）a*	1）b*	1）c	1）d	1）e	2）a*	2)b	3）a*	3）b	3）c	汇总
Rezvanfar [16] 2007	*			*			*			*		*	*	*	*				*					9
Sethy [17] 2007	*			*			*			*		*		*	*				*					8
Cetin [18] 2006	*			*			*			*		*		*	*				*					8
Cinaz [19] 2004	*			*			*			*		*		*	*				*					8
Dodd [20] 1993	*			*			*			*		*		*	*				*					8
Özkan [21] 2004	*			*			*			*		*		*	*				*					8
Sanjari [22] 2014	*			*			*			*		*		*	*				*					8
Liu [23] 2010	*			*			*			*		*		*	*				*					8
Azizi [24] 2008	*			*			*			*		*		*	*				*					8
Aminorroaya [25] 2001	*			*			*			*		*		*	*				*					8
Egri [26] 2006	*			*			*			*		*		*					*					7
